# Supplementary material for: Effects of Medial and Lateral Foot Wedge Placement on Lower Limb Biomechanics and Muscle Activation During the Split Squat: A Randomized Crossover Trial
Source: Medicina (Kaunas). 2026 Jun 28;62(7):1249. doi: 10.3390/medicina62071249 (PMC13413874; doi:10.3390/medicina62071249)
Supplement: Supplementary file 1 [file medicina-62-01249-s001.zip]

Archive with 1 entries (1 files):
- medicina-4336506-supplementary.pdf
